# Supplementary material for: Sample size re-estimation in crossover trials: application to the AIM HY-INFORM study
Source: Trials. 2019 Dec 2;20:665. doi: 10.1186/s13063-019-3724-6 (PMC6889633; doi:10.1186/s13063-019-3724-6)
Supplement: Supplementary file 2 — Additional file 2. Stata do file. [file 13063_2019_3724_MOESM2_ESM.do]

********************************************************************************
// program : calcss-01.do
// task    : calculate sample size for 3x3 or 4x4 crossover design
// outcome : Sample size
// author  : Julie Wych
// date    : June 18
// version : 1.0
********************************************************************************

// #1: set local macros
  local withsd = //set within-person SD here
  local est_effect = //set estimated trt effect here
  local power_req =  0.8 //set desired power to estimate trt effect eg. 0.8 or 0.9
  local min_subs =    //set minimum number of subjects required 

  mata : mata clear

// #2: 3x3 cross-over design
ssizeabc, sigma_e(`withsd') effect(`est_effect') req_power(`power_req') req_subs(`min_subs')

// #3: 4x4 cross-over design
ssizeabcd, sigma_e(`withsd') effect(`est_effect') req_power(`power_req') req_subs(`min_subs')
