# Supplementary material for: Sample size re-estimation in crossover trials: application to the AIM HY-INFORM study
Source: Trials. 2019 Dec 2;20:665. doi: 10.1186/s13063-019-3724-6 (PMC6889633; doi:10.1186/s13063-019-3724-6)
Supplement: Supplementary file 3 — Additional file 3. Three-period three-treatment sample size calculation code (Stata ado file). [file 13063_2019_3724_MOESM3_ESM.ado]

*! ssizeabc v1.0.1 JWych June 2017
* updated degrees of freedom

program ssizeabc, rclass
	version 14
	syntax , [SIGma_e(real 1.0) EFFect(real 1.0) Req_power(real 0.8) Req_subs(integer 1) ]

	*call mata:calcsampsi to calc new sample size for estimated withSD
	mata: req_ss = waldtest(`sigma_e', `effect', `req_power', `req_subs')

	//return(est_samplesize)
	di "\n"
	display as text "ss = " as res est_samplesize
	return local ss= est_samplesize
	

end
*-------------------------------------------------------------------------------
*								Mata functions
*-------------------------------------------------------------------------------
version 14
mata: mata clear
mata:
void waldtest(real scalar sigma_e, real scalar effect, real scalar req_power, scalar req_subs)
{
	// Set various parameters 
	alpha        = 0.05
	beta         = 1-req_power				// parsed option
	crd          = (effect \ J(3, 1, 0)) 	// crd interaction of interest, parsed option
	nmin         = req_subs					// Set this low so that ss<600 can be obtained, parsed option
	nmax         = 10000 					// Max to recruit
	itermax      = 1000000
	tol          = 0.000001
	  
	// Estimate power at nmin
	e            = sigma_e^2 /* within variance */
	n            = nmin 
	Sigma        = (12/n)*(e, 0.5*e, 0.5*e, 0.25*e \ 0.5*e, e, 0.25*e, 0.5*e \ 0.5*e, 0.25*e, e, 0.5*e \ 0.25*e, 0.5*e, 0.5*e, e)
	ncp          = crd'*invsym(Sigma)*crd
	crit_chisq   = invchi2tail(4, alpha)
	power_nmin   = nFtail(4, (2*n - 10) - 4 + 1, ncp, crit_chisq*((2*n - 10) - 4 + 1)/(4*(2*n - 10)))
	// If its more than enough, you know your req ss is just nmin
	if (power_nmin > 1 - beta) {
	  req_ss     = nmin
	}
	else {
	  // Else estimate power at nmax
	  n          = nmax
	  Sigma      = (12/n)*(e, 0.5*e, 0.5*e, 0.25*e \ 0.5*e, e, 0.25*e, 0.5*e \ 0.5*e, 0.25*e, e, 0.5*e \ 0.25*e, 0.5*e, 0.5*e, e)
	  ncp        = crd'*invsym(Sigma)*crd
	  crit_chisq = invchi2tail(4, alpha)
	  power_nmax = nFtail(4, (2*n - 10) - 4 + 1, ncp, crit_chisq*((2*n - 10) - 4 + 1)/(4*(2*n - 10)))
	  // If theres not enough power even at nmax you know it will be your req ss
	  if (power_nmax < 1 - beta) {
		req_ss   = nmax
	  }
	  else {
		// Else theres some number between nmin and nmax that gives exact desired power
		// Find this using interval bisection
		a  = nmin
		b  = nmax
		fa = power_nmin - (1 - beta)
		fb = power_nmax - (1 - beta)
		iter = 1
		while (iter <= itermax) {
		  c  = a - ((b - a)/(fb - fa))*fa
		  Sigma      = (12/c)*(e, 0.5*e, 0.5*e, 0.25*e \ 0.5*e, e, 0.25*e, 0.5*e \ 0.5*e, 0.25*e, e, 0.5*e \ 0.25*e, 0.5*e, 0.5*e, e)
		  ncp        = crd'*invsym(Sigma)*crd
		  crit_chisq = invchi2tail(4, alpha)
		  fc         = nFtail(4, (2*c - 10) - 4 + 1, ncp, crit_chisq*((2*c - 10) - 4 + 1)/(4*(2*c - 10))) - (1 - beta)
		  if ((fc == 0) | ((b - a)/2 < tol)) {
			break
		  }
		  else {
			if (((fa < 0) & (fc < 0)) | ((fa > 0) & (fc > 0))) {
			  a  = c
			  fa = fc
			}
			else {
			  b  = c
			  fb = fc
			}
			iter = iter + 1
		  }
		}
		// Round it up to an integer
		req_ss  = ceil(c)
		if (req_ss > nmax) {
		  req_ss = req_ss - 1
		}
		// Flag if the interval bisection didnt converge
		if (iter == itermax + 1) {
		  flag  = 1
		}
		else {
		  flag  = 0
		}
	  }
	}

	//return(req_ss)
	printf("reqss= %7.4f", req_ss)
	st_numscalar("est_samplesize", req_ss)
}
end

*-------------------------------------------------------------------------------
/*
crd          = (3.0 \ J(3, 1, 0))

Sigma = (12/10)*(64, 0.5*64, 0.5*64, 0.5*64 \ 0.5*64, 64, 0.5*64, 0.25*64 \ 0.5*64, 0.5*64, 64, 0.25*64 \ 0.5*64, 0.25*64, 0.25*64, 64)
Sigma_1 = (64, 0.5*64, 0.5*64, 0.5*64 \ 0.5*64, 64, 0.5*64, 0.25*64 \ 0.5*64, 0.5*64, 64, 0.25*64 \ 0.5*64, 0.25*64, 0.25*64, 64)
ncp          = crd'*invsym(Sigma)*crd
crd_inv = crd'
invsym_sigma = invsym(Sigma)
crit_chisq   = invchi2tail(4, 0.05)
power_nmin   = nFtail(4, (2*10 - 8) - 4 + 1, ncp, crit_chisq*((2*10 - 8) - 4 + 1)/(4*(2*10 - 8)))


* Notes:

* Mata function is local to sampsize.ado
* Mata function does not return anything to global mata memory and 
* We passing in 2 arguments:
* 1) a string scalar that contains the name of the variable or which we ant to compute the 
* estimated sample size, known as varname in mata function
* 2) a string scalar that containing the temporary name stored in the local macro b. This temp name
* will be the name of a stata matrix that stores the list of sample sizes calculated
* by calcsampsi.

* Mata global memory not used
* Uses temporary names for stata objects
* Nothing left behind in stata memory

*------------------------------------------------------------------------------- 
* Test code
	*display as txt "sum of withsd = " as res r(sum)
	
	*display as txt "mean of withsd = " 
	*matrix list `results'

	//declare a col vector thats the within SDs
	//real colvector SD
	//st_view(SD, ., varname)
	//SD
	//st_numscalar("r(sum)", colsum(SD))
	
	//declare a new col vector that's the new sample size and set to missing
	//real colvector SS
	//real scalar m
	
	//returns all the observaions on the varibale varname(withsd)
	//SS = st_data(., varname)
	//SS
	//m = mean(SS)
	//st_matrix(matname, m)
	
	//st_view(TEST=., ., "interimPatientNum")
	//TEST[.] = TEST :/10
	
	//SS[.] = WSD:/10
	//SS
